# Supplementary material for: One-Step Fabrication of Stimuli-Responsive Chitosan-Platinum Brushes for Listeria monocytogenes Detection
Source: Biosensors (Basel). 2021 Dec 13;11(12):511. doi: 10.3390/bios11120511 (PMC8699315; doi:10.3390/bios11120511)
Supplement: Supplementary file 1 [file biosensors-11-00511-s001.zip]

Archive with 1 entries (1 files):
- biosensors-1450580-su updated.pdf
